# Supplementary material for: Factors Impacting Invader-Mediated Recognition of Double-Stranded DNA
Source: Molecules. 2022 Dec 23;28(1):127. doi: 10.3390/molecules28010127 (PMC9821881; doi:10.3390/molecules28010127)
Supplement: Supplementary file 1 [file molecules-28-00127-s001.zip]

Archive with 1 entries (1 files):
- molecules-2030208-supplementary.pdf
